# Supplementary material for: Atlantic Canadians’ Sensory Perception of Couscous Made with Sugar Kelp (Saccharina latissma)
Source: Foods. 2024 Sep 14;13(18):2912. doi: 10.3390/foods13182912 (PMC11431538; doi:10.3390/foods13182912)
Supplement: Supplementary file 1 [file foods-13-02912-s001.zip]

Archive with 1 entries (1 files):
- foods-3121016-supplementary.pdf
